# Supplementary material for: Composition and Functional State of T and NK Cells in the Extramedullary Myeloma Tumor Microenvironment
Source: Blood Cancer Discov. 2025 Nov 14;7(2):250–65. doi: 10.1158/2643-3230.BCD-25-0170 (PMC13012251; doi:10.1158/2643-3230.BCD-25-0170)
Supplement: Table S1 — Clinical characteristics [file bcd-25-0170_table_s1_suppst1.xlsx]

## Sheet: Tab_S1
Supplementary Table 1: Clinical characteristics
new_id	specimen	Sex	EMM site	Date of sampling	Age at the time of EMD/relapse	ISS stage	Ig type	Light chain type	M protein level at diagnosis (g/l)	M protein level at EMM /relapse (g/l)	FLC at diagnosis (mg/l)	FLC at EMM/relapse (mg/l)	BMPCs at diagnosis measured by flow cytometry (%)	BMPCs at EMM/relapse measured by flow cytometry (%)	BMPCs at diagnosis measured by cytology (%)	BMPCs at EMM/relapse measured by cytology (%)	LDH at diagnosis (µkat/l)	LDH at EMM/relapse (µkat/l)	del_17p	t_14_16	t_4_14	IMWG_2014	amp_1q21	del_1p32	line_of_therapy	scRNA-seq	flow cytometry
EMM_02	EMM	F	Pleural effusion	2021-04-15	78	2	IgA	kappa	22.1	15.5	156.7	526	52	NA	48.4	NA	NA	3.15	1	0	1	high_risk	1	0	6	0	1
EMM_03	EMM	M	skin	2022-12-09	78	1	IgG	kappa	3.8	3.8	47	44	1.2	0	7.2	0	2.8	3.44	0	0	0	standard_risk	0	0	1	1	1
EMM_04	EMM	M	Retroperitoneal sp.	2020-04-29	70	2	IgA	lambda	2.2	NA	8073	163	NA	NA	34	NA	3.2	8.6	NA	NA	NA	NA	NA	NA	3	0	1
EMM_05	EMM	M	tonsil	2019-08-19	59	2	IgG	lambda	41.6	6	226	357	NA	0	NA	0.8	2.2	5.69	NA	NA	NA	NA	NA	NA	3	0	1
EMM_06	EMM	F	skin	2024-05-17	50	2	IgA	kappa	62	0.36	76.53	3.54	87	0.02	84.4	2	1.29	2.93	0	0	0	standard_risk	1	0	3	1	1
EMM_07	EMM	M	hypogastrium	2019-10-02	57	1	iGg	kappa	29.1	7.48	0.4	12.64	44	NA	36	NA	2.6	10.8	0	0	0	standard_risk	1	0	5	0	1
EMM_09	EMM	M	anterior chest wall	2023-10-26	52	2	IgG	kappa	35.3	15.3	265	191.98	0	0.6	1	4	3.89	8.3	NA	NA	NA	NA	NA	NA	8	1	1
EMM_10	EMM	M	calf muscle	2019-11-14	48	1	IgG	kappa	13.2	5.06	71.5	63	4	NA	8.4	NA	2.6	4.8	1	0	0	high_risk	0	0	4	0	1
EMM_11	EMM	M	skin	2020-06-17	54	2	IgA	kappa	18.1	1.58	1832	585	16.5	3.2	45.2	8.4	5.3	25.6	NA	NA	NA	NA	NA	NA	5	1	1
EMM_12	EMM	F	skull	2020-05-07	59	2	IgG	kappa	20.4	17.12	106	65	21.8	0.3	22	3.2	2.87	6.2	NA	NA	NA	NA	NA	NA	2	0	1
EMM_13	EMM	F	skin	2024-01-04	65	1	FLC	lambda	NA	1	NA	1018.73	NA	0.5	NA	2	NA	7.98	0	0	0	standard_risk	1	0	3	1	1
EMM_14	EMM	F	skin	2020-10-08	59	1	IgA	kappa	19.4	24.54	14.88	26.6	27	36.6	38.4	57.2	4.32	2.84	0	0	0	standard_risk	1	0	3	1	1
EMM_15	EMM	M	skin	2022-02-10	76	2	FLC	kappa	0.1	NA	307	91	6.7	0.5	12.3	0.4	2.06	4.1	1	0	0	high_risk	0	1	1	1	1
EMM_16	EMM	M	skin	2021-02-17	59	1	IgG	lambda	11.5	2.4	381	308	0.15	0	13	0.4	3.73	3.41	0	0	0	standard_risk	1	1	1	1	1
EMM_17	EMM	F	nasal cavities	2022-03-09	74	3	IgG	lambda	47.5	5.5	5450	174	46.8	1	66.8	2.8	8.27	4.35	0	0	1	high_risk	1	0	1	0	1
EMM_18	EMM	F	skin	2022-09-08	78	1	IgG	lambda	28.9	16.4	430.31	112.84	10.5	1.1	14	4.4	4.5	2.85	0	0	0	standard_risk	1	0	1	0	1
RRMM_01	RRMM	M		2024-05-09	58	1	IgA	kappa	14	29.3	NA	46.76	NA	2.2	36.8	1	3.3	2.78	0	0	0	standard_risk	0	1	6	1	1
RRMM_02	RRMM	M		2021-04-08	68	1	IgG	kappa	30.47	23.8	72	40.9	NA	0.6	NA	6	NA	1.07	0	0	0	standard_risk	0	1	3	0	1
RRMM_03	RRMM	F		2021-06-22	64	1	IgG	kappa	34	17.8	366	139	NA	4.2	14.4	14	3.7	4.69	NA	NA	NA	NA	NA	NA	1	0	1
RRMM_04	RRMM	F		2021-09-02	74	3	IgG	kappa	68.3	12.4	346	282	NA	9.7	22.7	10	3.4	3.68	1	0	0	high_risk	0	0	2	1	1
RRMM_05	RRMM	M		2021-11-11	77	3	FLC	lambda	2.4	NA	610	283	NA	0.6	19.3	1.6	4.78	2.19	NA	NA	NA	NA	NA	NA	2	0	1
RRMM_06	RRMM	M		2021-10-19	69	3	IgA	kappa	45.56	44.6	NA	8927	NA	20.7	NA	56.8	1.43	3	0	0	1	high_risk	1	0	8	0	1
RRMM_07	RRMM	M		2021-01-26	71	1	IgG	kappa	31.9	11.48	202	80	1.3	6.8	1.6	8.4	2.9	4.03	0	0	1	high_risk	1	0	1	1	1
RRMM_08	RRMM	F		2022-12-19	71	1	IgA	kappa	9.4	NA	4843	401	NA	0.8	16	2.8	3.09	4.7	0	0	0	standard_risk	0	0	2	1	1
RRMM_09	RRMM	F		2021-11-30	64	3	IgA	kappa	35	19.8	9211	1218	1.2	0.5	36.8	5.6	3	2.9	NA	0	NA	NA	NA	NA	3	0	1
RRMM_10	RRMM	M		2022-06-06	54	2	IgG	kappa	47	29.9	945	666	38	13.7	40	50.8	2.5	3.2	0	0	1	high_risk	1	0	6	0	1
RRMM_11	RRMM	F		2022-02-22	64	1	IgG	kappa	0.9	NA	1167	118	32	2.2	39	NA	3	2.56	0	0	0	standard_risk	0	0	1	0	1
RRMM_12	RRMM	M		2021-05-05	64	2	IgG	kappa	41.1	10.6	36.2	22	19.6	6	32.8	14.4	1.48	3.61	0	0	0	standard_risk	1	0	1	1	1
RRMM_13	RRMM	F		2021-08-24	73	3	IgG	lambda	31.44	43.9	268	586	29	23	40	45.6	2.59	2.41	0	0	0	standard_risk	1	1	1	0	1
RRMM_14	RRMM	F		2021-04-26	85	2	IgG	kappa	22.2	14.4	108.9	115	2	2.6	9.2	4	5.44	4.81	0	0	0	standard_risk	0	0	1	0	1
RRMM_15	RRMM	M		2021-04-19	74	3	IgG	kappa	18.7	15.4	28	55	9.7	15.4	NA	20.8	NA	3.35	0	0		standard_risk	1	0	3	0	1
RRMM_16	RRMM	F		2022-11-24	63	2	IgG	kappa	35	9.4	1006	473	NA	28.5	NA	32.8	3	2.6	0	0	1	high_risk	1	0	5	1	1
RRMM_17	RRMM	M		2022-04-20	75	3	IgA	lambda	19.31	12.1	377	162	48.5	18	6.7	26	2.09	4.2	1	0	0	high_risk	1	0	3	0	1
RRMM_18	RRMM	F		2023-06-01	74	2	IgG	kappa	44.4	19.8	27	198.33	NA	5.6	30	12.8	2.45	2.88	0	0	0	standard_risk	0	0	5	0	1
RRMM_19	RRMM	F		2023-06-06	66	2	IgG	kappa	17.5	5.2	47.5	146.58	NA	0.6	25	0	2.9	4	1	0	0	high_risk	1	0	4	0	1
RRMM_20	RRMM	M		2023-06-07	65	2	IgG	kappa	0	NA	32.21	59.15	0.6	22.1	8.8	59.2	3.75	2.28	1	0	0	high_risk	1	0	1	0	1
RRMM_21	RRMM	F		2023-06-20	82	3	FLC	kappa	1	0	11711.4	2161.78	59.2	0.9	31.6	5.2	4.7	3.76	0	0	0	standard_risk	0	0	1	0	1
RRMM_22	RRMM	F		2023-07-25	74	1	IgG	kappa	21.4	12.9	562.3	648.44	9	2.3	8.4	6.8	2.1	2.07	0	0	0	standard_risk	1	0	4	0	1
RRMM_23	RRMM	F		2023-07-27	75	3	IgA	kappa	20.16	17.7	75.38	172.92	0.5	1	4	16.4	1.89	2.55	0	0	0	standard_risk	0	0	3	0	1
RRMM_24	RRMM	M		2023-08-01	60	2	LC only	lambda	1.18	0	2665	219.07	37	2.9	50	2.4	3.36	2.93	0	0	1	high_risk	0	0	2	0	1
RRMM_25	RRMM	F		2023-08-14	74	1	IgG	kappa	19.1	6.8	32.29	16.28	2.2	1.7	12	1.6	3.03	3.45	0	0	0	standard_risk	1	0	1	0	1
RRMM_26	RRMM	F		2023-08-24	60	NA	IgA	kappa	NA	1.9	2930	330.33	NA	1.5	30	6.4	NA	3.01	0	0	0	standard_risk	0	0	3	0	1
