# Supplementary material for: Composition and Functional State of T and NK Cells in the Extramedullary Myeloma Tumor Microenvironment
Source: Blood Cancer Discov. 2025 Nov 14;7(2):250–65. doi: 10.1158/2643-3230.BCD-25-0170 (PMC13012251; doi:10.1158/2643-3230.BCD-25-0170)
Supplement: Table S2 — Summary of clinical characteristics [file bcd-25-0170_table_s2_suppst2.xlsx]

## Sheet: Tab_S2
Supplementary Table 2: Summary of clinical characteristics
Characteristic	N	EMM, N = 181	RRMM, N = 261	p-value2	q-value3
Sex	44			0.4	0.8
Female		8 (44%)	15 (58%)
Male		10 (56%)	11 (42%)
Age at relapse	44	60 (58, 76)	70 (64, 74)	0.2	0.5
ISS stage	41			0.10	0.4
1		7 (44%)	8 (32%)
2		8 (50%)	8 (32%)
3		1 (6.2%)	9 (36%)
Unknown		2	1
Ig type	42			>0.9	>0.9
FLC		2 (12%)	2 (7.7%)
IgA		5 (31%)	7 (27%)
IgG		9 (56%)	16 (62%)
LC only		0 (0%)	1 (3.8%)
Unknown		2	0
Light chain type	42			0.14	0.5
kappa		10 (62%)	22 (85%)
lambda		6 (38%)	4 (15%)
Unknown		2	0
M protein level at diagnosis (g/l)	40	20 (12, 32)	21 (14, 35)	>0.9	>0.9
Unknown		3	1
M protein level at relapse (g/l)	34	6 (3, 15)	15 (11, 21)	0.014	0.071
Unknown		4	6
FLC at diagnosis (mg/l)	39	226 (74, 406)	356 (66, 1,046)	0.5	>0.9
Unknown		3	2
FLC at relapse (mg/l)	42	138 (58, 320)	186 (89, 455)	0.3	0.7
Unknown		2	0
BMPCs at diagnosis - flow cytometry (%)	28	16 (4, 44)	10 (2, 34)	0.8	>0.9
Unknown		5	11
BMPCs at relapse - flow cytometry (%)	38	1 (0, 1)	3 (1, 13)	0.002	0.022
Unknown		6	0
BMPCs at diagnosis - cytology (%)	36	28 (12, 44)	24 (10, 36)	0.5	>0.9
Unknown		4	4
BMPCs at relapse - cytology (%)	37	2 (1, 4)	8 (4, 21)	0.013	0.071
Unknown		6	1
LDH at diagnosis (µkat/l)	37	3.04 (2.60, 4.21)	3.00 (2.48, 3.38)	0.6	>0.9
Unknown		4	3
LDH at relapse (µkat/l)	42	4.57 (3.35, 8.06)	3.00 (2.57, 3.74)	0.002	0.022
Unknown		2	0
del_17p	34	3 (27%)	4 (17%)	0.7	>0.9
Unknown		7	3
t_14_16	35	0 (0%)	0 (0%)
Unknown		7	2
t_4_14	33	2 (18%)	5 (23%)	>0.9	>0.9
Unknown		7	4
IMWG 2014 Risk	34			0.9	>0.9
high_risk		4 (36%)	9 (39%)
standard_risk		7 (64%)	14 (61%)
Unknown		7	3
amp_1q21	34	8 (73%)	12 (52%)	0.3	0.7
Unknown		7	3
del_1p32	34	2 (18%)	3 (13%)	>0.9	>0.9
Unknown		7	3
Previous lines of therapy	42	3.00 (1.00, 4.25)	2.50 (1.00, 3.75)	0.6	>0.9
Unknown		2	0
1 n (%); Median (IQR) 2 Pearson's Chi-squared test; Wilcoxon rank sum test; Fisher's exact test; Wilcoxon rank sum exact test 3 False discovery rate correction for multiple testing
