# Supplementary material for: Composition and Functional State of T and NK Cells in the Extramedullary Myeloma Tumor Microenvironment
Source: Blood Cancer Discov. 2025 Nov 14;7(2):250–65. doi: 10.1158/2643-3230.BCD-25-0170 (PMC13012251; doi:10.1158/2643-3230.BCD-25-0170)
Supplement: Table S3 — Treatment characteristics [file bcd-25-0170_table_s3_suppst3.xlsx]

## Sheet: Tab_S3
Supplementary Table 3: Treatment characteristics
new_id	specimen	alkylators	ASCT	bortezomib	ixazomib	carfilzomib	thalidomide	lenalidomide	pomalidomide	daratumumab/isatuximab	others	Number of previous lines of therapy before EMM/relapse sampling
EMM_01	EMM	✓		✓		✓	✓	✓			doxorubicine, prednisone, etoposide, Idecabtagen Vicleucel
EMM_02	EMM	✓		✓		✓	✓	✓	✓	✓	doxorubicin, ibrutinib	6
EMM_03	EMM			✓								1
EMM_04	EMM	✓	✓	✓				✓		✓		3
EMM_05	EMM	✓		✓	✓			✓	✓	✓		3
EMM_06	EMM	✓	✓	✓	✓		✓	✓		✓		3
EMM_07	EMM		✓	✓	✓		✓	✓	✓		panobinostat	5
EMM_08	EMM	✓						✓	✓	✓	prednisone
EMM_09	EMM	✓	✓	✓		✓	✓	✓	✓	✓	belantamab mafodotin, rituximab, doxorubicin, vinkristin, cisplatin, etoposide,	8
EMM_10	EMM	✓	✓	✓		✓	✓	✓	✓			4
EMM_11	EMM	✓	✓	✓		✓	✓	✓		✓		5
EMM_12	EMM	✓	✓	✓			✓	✓		✓		2
EMM_13	EMM	✓	✓	✓		✓		✓		✓		3
EMM_14	EMM	✓	✓	✓			✓	✓	✓	✓		3
EMM_15	EMM			✓				✓				1
EMM_16	EMM	✓	✓	✓						✓		1
EMM_17	EMM			✓			✓					1
EMM_18	EMM			✓				✓				1
EMM_19	EMM	✓		✓		✓		✓	✓	✓	prednisone, elotuzumab, cytarabin	6
EMM_20	EMM	✓		✓		✓		✓	✓	✓	prednisone, CXCR4 radioligand therapy	6
EMM_21	EMM	✓		✓		✓	✓	✓		✓	doxorubicine, etoposide	6
EMM_22	EMM	✓		✓		✓	✓	✓	✓	✓	MM-BiTe study, doxorubicine, etoposide, elotuzumab, belantamab mafodotin, talquetamab	10
EMM_23	EMM	✓		✓		✓	✓	✓	✓	✓	elotuzumab, bendamustine, belantamab mafodotin, teclistamab	14
EMM_24	EMM	✓		✓			✓			✓		3
EMM_25	EMM	✓		✓				✓	✓		prednisone, etoposide, talquetamab	5
EMM_26	EMM	✓		✓	✓	✓		✓	✓	✓	doxorubicine, prednisone, elotuzumab, bendamustine, belantamab mafodotin, talquetamab, teclistamab	14
RRMM_01	RRMM	✓	✓	✓	✓	✓	✓	✓		✓	vinkristin, doxorubicin	6
RRMM_02	RRMM	✓		✓			✓	✓		✓	selinexor	3
RRMM_03	RRMM	✓		✓				✓			prednisone	1
RRMM_04	RRMM	✓	✓	✓		✓				✓		2
RRMM_05	RRMM	✓		✓		✓	✓	✓				2
RRMM_06	RRMM	✓	✓	✓		✓	✓	✓	✓	✓		8
RRMM_07	RRMM	✓	✓	✓			✓					1
RRMM_08	RRMM	✓	✓	✓			✓					2
RRMM_09	RRMM	✓	✓	✓	✓	✓	✓	✓	✓			3
RRMM_10	RRMM	✓	✓	✓		✓	✓	✓	✓	✓	anti-CD44v6 CAR-T cell, SAR442085	6
RRMM_11	RRMM	✓	✓	✓			✓					1
RRMM_12	RRMM	✓	✓	✓			✓					1
RRMM_13	RRMM	✓		✓							prednisone	1
RRMM_14	RRMM							✓				1
RRMM_15	RRMM	✓		✓		✓	✓	✓	✓			3
RRMM_16	RRMM			✓		✓	✓		✓	✓	belantamab mafodotin	5
RRMM_17	RRMM	✓		✓	✓			✓				3
RRMM_18	RRMM	✓	✓	✓		✓	✓	✓	✓	✓		5
RRMM_19	RRMM	✓	✓	✓	✓	✓	✓	✓		✓	elotuzumab	4
RRMM_20	RRMM			✓				✓				1
RRMM_21	RRMM			✓				✓				1
RRMM_22	RRMM	✓	✓	✓	✓	✓	✓	✓		✓	melflufen	4
RRMM_23	RRMM	✓		✓				✓		✓		3
RRMM_24	RRMM	✓	✓	✓			✓	✓		✓		2
RRMM_25	RRMM			✓				✓				1
RRMM_26	RRMM	✓	✓	✓			✓	✓	✓	✓		3
