# Supplementary material for: Composition and Functional State of T and NK Cells in the Extramedullary Myeloma Tumor Microenvironment
Source: Blood Cancer Discov. 2025 Nov 14;7(2):250–65. doi: 10.1158/2643-3230.BCD-25-0170 (PMC13012251; doi:10.1158/2643-3230.BCD-25-0170)
Supplement: Table S4 — Treatment summary [file bcd-25-0170_table_s4_suppst4.xlsx]

## Sheet: Tab_S4
Supplementary Table 4: Treatment summary
Characteristic	N	Overall, N = 441	EMM, N = 181	RRMM, N = 261	p-value2	q-value3
alkylators	44	34 (77%)	13 (72%)	21 (81%)	0.7	>0.9
ASCT	44	24 (55%)	10 (56%)	14 (54%)	>0.9	>0.9
bortezomib	44	43 (98%)	18 (100%)	25 (96%)	>0.9	>0.9
ixazomib	44	8 (18%)	3 (17%)	5 (19%)	>0.9	>0.9
carfilzomib	44	17 (39%)	6 (33%)	11 (42%)	0.5	>0.9
thalidomide	44	27 (61%)	10 (56%)	17 (65%)	0.5	>0.9
lenalidomide	44	34 (77%)	15 (83%)	19 (73%)	0.5	>0.9
pomalidomide	44	15 (34%)	8 (44%)	7 (27%)	0.2	>0.9
daratumumab/isatuximab	44	24 (55%)	12 (67%)	12 (46%)	0.2	>0.9
Previous lines of therapy	42	3.00 (1.00, 4.00)	3.00 (1.00, 4.25)	2.50 (1.00, 3.75)	0.6	>0.9
1 n (%); Median (IQR) 2 Fisher's exact test; Pearson's Chi-squared test; Wilcoxon rank sum test 3 False discovery rate correction for multiple testing
