# Supplementary material for: Composition and Functional State of T and NK Cells in the Extramedullary Myeloma Tumor Microenvironment
Source: Blood Cancer Discov. 2025 Nov 14;7(2):250–65. doi: 10.1158/2643-3230.BCD-25-0170 (PMC13012251; doi:10.1158/2643-3230.BCD-25-0170)
Supplement: Table S5 — Summary of clinical characteristics of EMM patients in FC and scRNA cohort [file bcd-25-0170_table_s5_suppst5.xlsx]

## Sheet: Tab_S5
Supplementary Table 5: Summary of clinical characteristics of EMM patients in FC and scRNA cohort
Characteristic	FC, N = 161	scRNA, N = 101	p-value2
Sex			>0.9
Female	7 (44%)	4 (40%)
Male	9 (56%)	6 (60%)
Age at relapse	59 (56, 74)	60 (55, 76)	0.9
ISS Stage			>0.9
1	7 (44%)	3 (38%)
2	8 (50%)	4 (50%)
3	1 (6.2%)	1 (12%)
Unknown	0	2
Ig type			>0.9
FLC	2 (12%)	1 (12%)
IgA	5 (31%)	3 (38%)
IgG	9 (56%)	4 (50%)
Unknown	0	2
Light chain type			0.7
kappa	10 (62%)	6 (75%)
lambda	6 (38%)	2 (25%)
Unknown	0	2
M protein level at diagnosis (g/l)	20 (12, 32)	19 (10, 38)	>0.9
Unknown	1	2
M protein level at relapse (g/l)	6 (3, 15)	4 (2, 10)	0.5
Unknown	2	3
FLC at diagnosis (mg/l)	226 (74, 406)	286 (69, 744)	0.9
Unknown	1	2
FLC at relapse (mg/l)	138 (58, 320)	132 (40, 221)	0.8
Unknown	0	2
BMPCs at diagnosis - flow cytometry (%)	16 (4, 44)	12 (1, 32)	0.7
Unknown	3	2
BMPCs at relapse - flow cytometry (%)	1 (0, 1)	1 (0, 2)	0.9
Unknown	4	2
BMPCs at diagnosis - cytology (%)	28 (12, 44)	26 (11, 51)	>0.9
Unknown	2	2
BMPCs at relapse - cytology (%)	2 (1, 4)	2 (0, 5)	>0.9
Unknown	4	2
LDH at diagnosis (µkat/l)	3.04 (2.60, 4.21)	3.81 (2.62, 4.57)	0.7
Unknown	2	2
LDH at relapse (µkat/l)	5 (3, 8)	4 (3, 5)	0.6
Unknown	0	2
IMWG 2014 Risk			0.6
high_risk	4 (36%)	1 (17%)
standard_risk	7 (64%)	5 (83%)
Unknown	5	4
amp_1q21	8 (73%)	4 (67%)	>0.9
Unknown	5	4
del_1p32	2 (18%)	2 (33%)	0.6
Unknown	5	4
Previous lines of therapy	3.00 (1.00, 4.25)	3.00 (1.00, 3.50)	0.9
Unknown	0	2
1 n (%); Median (IQR)
2 Fisher's exact test; Pearson's Chi-squared test; Wilcoxon rank sum test
