# Supplementary material for: Composition and Functional State of T and NK Cells in the Extramedullary Myeloma Tumor Microenvironment
Source: Blood Cancer Discov. 2025 Nov 14;7(2):250–65. doi: 10.1158/2643-3230.BCD-25-0170 (PMC13012251; doi:10.1158/2643-3230.BCD-25-0170)
Supplement: Table S6 — Summary of clinical characteristics of RRMM patients in FC and scRNA cohort [file bcd-25-0170_table_s6_suppst6.xlsx]

## Sheet: Tab_S6
Supplementary Table 6: Summary of clinical characteristics of RRMM patients in FC and scRNA cohort
Characteristic	FC, N = 261	scRNA, N = 61	p-value2
Sex			>0.9
Female	15 (58%)	3 (50%)
Male	11 (42%)	3 (50%)
Age at Relapse	70 (64, 74)	68 (63, 71)	0.4
ISS Stage			0.8
1	8 (32%)	3 (50%)
2	8 (32%)	2 (33%)
3	9 (36%)	1 (17%)
Unknown	1	0
Ig Type			>0.9
FLC	2 (7.7%)	0 (0%)
IgA	7 (27%)	2 (33%)
IgG	16 (62%)	4 (67%)
LC only	1 (3.8%)	0 (0%)
Light chain type			0.6
kappa	22 (85%)	6 (100%)
lambda	4 (15%)	0 (0%)
M-protein at Diagnosis (g/L)	21 (14, 35)	33 (18, 40)	0.4
Unknown	1	0
M protein level at relapse (g/l)	15 (11, 21)	11 (11, 12)	0.4
Unknown	6	1
FLC at diagnosis (mg/l)	356 (66, 1,046)	346 (202, 1,006)	0.8
Unknown	2	1
FLC at relapse (mg/l)	186 (89, 455)	181 (55, 371)	0.5
BMPCs at diagnosis - flow cytometry (%)	10 (2, 34)	10 (6, 15)	0.7
Unknown	11	4
BMPCs at relapse - flow cytometry (%)	3 (1, 13)	6 (3, 9)	0.5
BMPCs at diagnosis - cytology (%)	24 (10, 36)	23 (16, 33)	0.9
Unknown	4	1
BMPCs at relapse - cytology (%)	8 (4, 21)	9 (4, 13)	0.8
Unknown	1	0
LDH at diagnosis (µkat/l)	3.00 (2.48, 3.38)	3.04 (2.92, 3.25)	>0.9
Unknown	3	0
LDH at relapse (µkat/l)	3.00 (2.57, 3.74)	3.65 (2.99, 3.94)	0.3
IMWG 2014 Risk			0.7
high_risk	9 (39%)	3 (50%)
standard_risk	14 (61%)	3 (50%)
Unknown	3	0
amp_1q21	12 (52%)	3 (50%)	>0.9
Unknown	3	0
del_1p32	3 (13%)	1 (17%)	>0.9
Unknown	3	0
line_of_therapy	2.50 (1.00, 3.75)	2.00 (1.25, 4.25)	>0.9
1 n (%); Median (IQR) 2 Fisher's exact test; Pearson's Chi-squared test; Wilcoxon rank sum test
