# Supplementary material for: Composition and Functional State of T and NK Cells in the Extramedullary Myeloma Tumor Microenvironment
Source: Blood Cancer Discov. 2025 Nov 14;7(2):250–65. doi: 10.1158/2643-3230.BCD-25-0170 (PMC13012251; doi:10.1158/2643-3230.BCD-25-0170)
Supplement: Table S7 — Number of cells in each cell type identified by FCM in total nucleated cells [file bcd-25-0170_table_s7_suppst7.xlsx]

## Sheet: Tab_S7
Supplementary Table 7: Number of cells in each cell type identified by FCM in total nucleated cells
sample_id	specimen	Nucleated.cells	NK.cells	T.cells	B.cells	Monocytes.Macrophages	Neutrophils	Erythroid cells	Plasma.cells	Other.minor.populations
EMM_02	EMM	934399	4532	24710	29	9454	17794	0	877880	0
EMM_03	EMM	218633	28853	10156	129	2341	2585	0	174569	0
EMM_04	EMM	813785	403	4865	11	2598	2019	0	803889	0
EMM_06	EMM	47681	321	421	16	262	945	0	45716	0
EMM_07	EMM	698213	473	871	0	0	0	0	696868	0
EMM_09	EMM	722622	48202	45557	21	19818	55217	0	553807	0
EMM_10	EMM	474249	4241	4471	66	0	2087	0	463384	0
EMM_11	EMM	211570	1863	3908	4	690	112	0	204993	0
EMM_12	EMM	206992	26873	1579	10	0	487	0	178043	0
EMM_14	EMM	699784	8942	45943	15	15575	1329	0	627980	0
EMM_15	EMM	445551	39618	20635	0	0	1201	0	384097	0
EMM_16	EMM	181151	222	1446	5	0	1068	0	178410	0
EMM_17	EMM	199888	766	942	0	112	641	0	197427	0
EMM_03	EMM_BM	875975	28527	86691	10112	41316	547944	78882	8208	74295
EMM_05	EMM_BM	895999	11608	30056	23739	30415	447309	315051	0	37821
EMM_06	EMM_BM	940710	8785	79774	30609	62273	710136	36519	159	12455
EMM_09	EMM_BM	862734	16126	57943	3613	81584	555914	108095	5689	33770
EMM_11	EMM_BM	362514	51092	83273	1769	12665	168597	31879	10333	2906
EMM_12	EMM_BM	821650	14154	61661	5585	47250	452517	143336	2613	94534
EMM_13	EMM_BM	1088521	30592	80952	1895	77868	392302	426204	1158	77549
EMM_14	EMM_BM	548618	21913	64299	1571	34541	106941	71235	244868	3250
EMM_15	EMM_BM	223913	6712	6856	69	13875	183654	8736	1061	2950
EMM_16	EMM_BM	829335	10340	87470	9948	46595	587313	72382	448	14839
EMM_17	EMM_BM	2500565	115815	340181	13596	137038	1557220	199784	24609	112319
RRMM_01	RRMM	866622	6474	10853	18473	45744	510948	203242	21509	49379
RRMM_02	RRMM	653726	32945	183971	2842	37966	364179	20582	4481	6760
RRMM_03	RRMM	508368	54920	61668	30709	40851	263019	27265	20270	9666
RRMM_04	RRMM	876451	6658	32368	4740	20022	513442	191357	77181	30678
RRMM_05	RRMM	421995	37115	75311	1315	24300	242597	29699	1917	9741
RRMM_06	RRMM	785735	14080	63197	5463	30025	495454	15206	158554	3755
RRMM_07	RRMM	706901	40081	66646	17503	49984	384013	74247	50516	23910
RRMM_08	RRMM	1469330	35385	99607	47870	86973	857469	263168	13336	65522
RRMM_09	RRMM	912097	38258	75944	6486	56157	714616	11870	4807	3959
RRMM_10	RRMM	631974	25224	103755	19992	36641	291111	40471	104346	10434
RRMM_11	RRMM	517442	33961	69833	21926	44988	307362	19708	10778	8886
RRMM_12	RRMM	731112	10043	45808	50465	37835	431469	75144	60352	19996
RRMM_13	RRMM	1025398	22529	50298	10499	42492	606154	32289	234297	26839
RRMM_14	RRMM	778395	40979	74000	7435	56092	511925	45379	17073	25512
RRMM_15	RRMM	857472	6399	16586	12769	52050	398831	148127	143557	79153
RRMM_16	RRMM	902859	73784	59811	834	23366	459840	125144	139097	20983
RRMM_17	RRMM	397373	59354	108223	247	15368	110806	22773	72208	8394
