# Supplementary material for: Composition and Functional State of T and NK Cells in the Extramedullary Myeloma Tumor Microenvironment
Source: Blood Cancer Discov. 2025 Nov 14;7(2):250–65. doi: 10.1158/2643-3230.BCD-25-0170 (PMC13012251; doi:10.1158/2643-3230.BCD-25-0170)
Supplement: Table S8 — Quantification of PD-1–positive cells and NK cell subsets identified by FCM [file bcd-25-0170_table_s8_suppst8.xlsx]

## Sheet: Tab_S8
Supplementary Table 8: Quantification of PD-1–positive cells and NK cell subsets identified by FCM
sample_id	specimen	singlets_count	lymphocytes_count	Tcells_count	total_NK_count	CD16negNK_count	CD16posNK_count	PD1.Tcells_count
EMM_03	EMM	1459255	39563	18570	21485	13209	8040	6384
EMM_09	EMM	471034	30557	26638	348	221	97	10505
EMM_13	EMM	12569	1043	982	33	9	22	532
EMM_15	EMM	316843	72186	28437	2199	189	1947	17865
EMM_17	EMM	408552	1887	1077	744	282	426	402
EMM_03	EMM_BM	1285982	137496	134433	9881	827	8992	39757
EMM_09	EMM_BM	985066	113238	98236	10569	803	9497	37881
EMM_13	EMM_BM	311725	21388	17724	1574	351	1158	2472
EMM_15	EMM_BM	625956	104249	28053	38105	816	36239	4446
EMM_17	EMM_BM	1622107	373244	265625	80743	1738	77468	36712
RRMM_01	RRMM	457809	178495	146082	2811	1443	1368	53878
RRMM_02	RRMM	639725	169450	144479	14853	141	14712	37738
RRMM_18	RRMM	407421	110321	79470	21313	353	20960	19437
RRMM_19	RRMM	480622	49259	33255	10805	342	10463	7956
RRMM_20	RRMM	488895	92578	72549	13424	183	13241	18524
RRMM_21	RRMM	538367	172932	125845	23477	371	23106	22265
RRMM_22	RRMM	289505	39632	31968	5464	266	5198	11912
RRMM_23	RRMM	749803	132968	114687	5835	537	5298	22760
RRMM_24	RRMM	935158	44760	35184	2822	1034	1788	18499
RRMM_25	RRMM	768302	131149	92041	19142	860	18282	19105
RRMM_26	RRMM	670566	129578	82090	5003	1768	3235	39475
