# Supplementary material for: Composition and Functional State of T and NK Cells in the Extramedullary Myeloma Tumor Microenvironment
Source: Blood Cancer Discov. 2025 Nov 14;7(2):250–65. doi: 10.1158/2643-3230.BCD-25-0170 (PMC13012251; doi:10.1158/2643-3230.BCD-25-0170)
Supplement: Table S9 — Number of cells in each cell type identified by FCM in total T cells [file bcd-25-0170_table_s9_suppst9.xlsx]

## Sheet: Tab_S9
Supplementary Table 9: Number of cells in each cell type identified by FCM in total T cells
sample_id	specimen	double.pos	double.neg	CD4.CM	CD4.EM	CD4.NAIVE	CD4.TEMRA	CD8.CM	CD8.EM	CD8.NAIVE	CD8.TEMRA	Total_T_cells
EMM_03	EMM	25	497	20	810	9	418	2	1090	5	829	3705
EMM_09	EMM	32	777	21	495	0	17	31	5531	14	1283	8201
EMM_15	EMM	293	264	177	1799	25	29	383	12974	8	317	16269
EMM_17	EMM	12	37	0	108	0	30	0	133	0	36	356
EMM_03	EMM_BM	234	1253	703	7042	481	1050	25	6180	117	2846	19931
EMM_09	EMM_BM	40	410	216	1200	81	43	34	3142	131	2733	8030
EMM_15	EMM_BM	224	446	940	2808	821	346	171	3605	232	5048	14641
EMM_18	EMM_BM	995	2600	6932	10979	1155	278	584	24390	300	13366	61579
RRMM_01	RRMM	149	225	996	8365	534	2011	42	3858	362	9157	25699
RRMM_02	RRMM	257	355	2021	2974	737	163	373	5005	445	1750	14080
RRMM_18	RRMM	126	289	1386	3475	209	599	301	4079	458	4346	15268
RRMM_19	RRMM	156	158	1241	1148	684	89	60	548	811	602	5497
RRMM_20	RRMM	146	491	1916	1123	2774	96	252	2604	563	2441	12406
RRMM_21	RRMM	81	774	1701	2298	4002	370	27	718	154	6532	16657
RRMM_22	RRMM	107	1408	712	2100	714	46	25	1956	690	925	8683
RRMM_23	RRMM	30	522	2325	1260	3012	65	24	688	263	7455	15644
RRMM_24	RRMM	25	98	88	397	96	19	12	542	16	339	1632
RRMM_25	RRMM	67	497	407	876	1028	113	6	682	95	1212	4983
RRMM_26	RRMM	63	254	455	1461	536	136	52	1062	255	3267	7541
