# Supplementary material for: Composition and Functional State of T and NK Cells in the Extramedullary Myeloma Tumor Microenvironment
Source: Blood Cancer Discov. 2025 Nov 14;7(2):250–65. doi: 10.1158/2643-3230.BCD-25-0170 (PMC13012251; doi:10.1158/2643-3230.BCD-25-0170)
Supplement: Table S10 — Composition of individual panels for FCM [file bcd-25-0170_table_s10_suppst10.xlsx]

## Sheet: Tab_S10
Supplementary Table 10: Composition of individual panels for FCM
Fluorochrome	PCD	T subsets	LST	T-reg	NK1	NK2
FITC/AF488	CD38ME	CD27	CD8 / sIgLambda		CD38ME	PD-1
PE	CD56	CD197	CD56 / sIgKappa	CD25	CD56	CD56
PerCP-Cy5.5	CD45	CD3	CD5	CD4	CD3	CD3
PE-CY7	CD19	CD45RO	CD19 / TCRgd		CD57	CD57
APC	CD117	CD45RA	CD3		NKG2A	NKp46
APC-H7/APC-Cy7/APC-C750	CD81	CD8	CD38		CD16	CD16
BV421/PB	CD138	CD4	CD20 / CD4	CD127	SLAMF7	KIR2DL1
PO/BV510	CD27	CD45	CD45	CD45	CD45	CD45
